# Supplementary material for: Factors Affecting Outcome in Acute Hypertriglyceridemic Pancreatitis Treated with Plasma Exchange: An Observational Cohort Study
Source: PLoS One. 2014 Jul 21;9(7):e102748. doi: 10.1371/journal.pone.0102748 (PMC4105439; doi:10.1371/journal.pone.0102748)
Supplement: Table S1 — Raw patients’ data. (XLS) [file pone.0102748.s001.xls]

## Sheet: Sheet1
PatID	Gender	Age	DiagnosisDate	Etilism	DM	Hiperlipidemia	StPostPancreatitis	Amylase	lipase	Leucocytes	Ht	Tr	CRP	creatinine	urea	glucose	K	Na	Ca	iCa	pH	HCO3	PEProcNumber	StayedInICU	ICUDays	Hospitaldays	DiedInICU	DiedInHospital	APACHE2	PainToPEHours	PainToEmergencyHours	Triglycerides	PEAnticoagulation	DaysToTriglBelow10
2	M	46	2008-01-29	0	0	0	0	8.07	15.3	17.4	0.46	386		63	4.9	18.8	4	133					1	1	6	18	0	0	4			65	citrat	1
3	M	49	2007-12-30	0	0	0	0	8.93	13.2	13.2	0.34	288		122	6.3	11.7	6.4	128		0.64	7.27	17.4	3	1	89	142	1	1	15	30	18	56	citrat	3
4	F	54	2007-08-28	1	0	1	1	1.25	12.4	11.9	0.38	120		87	2.8	7.6	4.2	134	1.55				1	1	2	3	1	1	8	30	6	113.2	heparin	1
5	M	51	2007-08-03	0	0	0	0			9.3	0.39	181			8.5	8.5	3.8	138					1	0	0	11	0	0	2			17.9	heparin	1
6	M	67	2007-07-06	1	0	1	0	8.3	6.9	18.4	0.41	156		21.2	3		4.04	137	1.51				1	1	5	15	0	0	8				heparin	1
7	M	48	2005-12-22	1	0	0	1	5.95	18.56	7.5	0.46	69		91	4.9		3.9	130	1.8				1	1	1	15	0	0	5			36	heparin	1
8	M	57	2005-12-16	1	1	1	0	1.4	4.1	10.4	0.36	126	212		8	16.3	4.6	135					4	1	5	21	0	0	7	36	24	183.2	heparin	4
9	M	38	2005-08-13	0	0	0	0	1.3	1.4	11.8	0.381	157		109	4.1	5	4	138			7.44	20.5	1	1	5	27	0	0	0	36	12	28	heparin	1
10	M	51	2005-05-23	0	0	0	0	3.19	4.37	12.3	0.36	104		91	3.5	3.6	3.56	140	2.08				2	1	8	45	0	0	2	30	6	180	heparin	2
11	F	48	2005-02-21	0	0	1	1	1.3	2.6	9.3	0.4	306		65	4.4	5.2	4.1	135					2	0	0	17	0	0	2	48	24	88.2	heparin	3
12	M	41	2003-11-25	0	0	0	0	2.6	12.43	6.8	0.42	40		65	3.5	3.7	4.7	133	2.15				2	1	2	9	0	0	2	24	12	109	heparin	2
13	M	54	2003-11-19	0	1	0	0	0.7	0.7	13	0.416	152		97	3.4	25.6	4.6	131			7.3	11.5	1	0	0	10	0	0	2	77	60	67.2	heparin
14	M	41	2003-04-28	1	0	0	0	8.1	163	13	0.442	81		79	5.9	5.7	3.6	135					1	0	0	32	0	0	2	50		15.7	heparin	2
15	M	48	2003-02-17	0	0	0	0			14.1	0.498	347		98	5.4	25.4	5.2	133					2	1	2	17	0	0	8			76.7	heparin	2
16	M	53	2003-02-12	0	1	0	0	6	8.4	16.6	0.45	205	59	77	4.5	18.9	4.4	136					1	1	4	20	0	0	7	48	17	24	heparin	2
20	M	42	2008-06-05	1	0	0	0	4	15	5.6	0.39	112		163	11	19	3.9	117			7.31	14	2	1	39	40	1	1	11	30		125.8	mixed	2
21	M	29	2008-05-31	0	0	0	0			10.2	0.45	208	243	123	5.2	23.7	6.1	137		0.88			1	1	4	13	0	0	11	25		44	citrat	1
22	F	54	2007-11-25	0	0	1	0	7.97	11.36	8.4	0.445	68	143	182	9.4	8.4	5.4	135	1.16	0.68	7.33	12.1	1	1	72	72	1	1	10	36	12	18.55	heparin	1
23	M	43	2007-09-28	0	0	0	1	5.7	28.1	9.7	0.47	194	20	75	5.3	7.8	3.9	133		0.92	7.24	22.2	2	1	11	55	0	0	4	16	12	38.9	citrat	3
24	M	48	2007-10-11	0	0	0	0	36.08		6.8	0.47	236	193		7.4	22.8	4.45	129		0.81			2	1	6	22	0	0	7			75	citrat	2
25	M	47	2006-01-07	0	1	1	1	4.84	30.14	12.3	0.38	197	216	114	4.1		3.84	138	2.15	1.05	7.4	17.3	2	0	0	5	0	0	4	54	8	49.28	heparin	4
26	M	46	2004-03-18	1	0	0	0	3.67	6.66	8.8	0.411	138	193	88	5.8	6.7	3.37	130	2.05				1	0	0	38	0	0	5	54	24	43.2	heparin	1
27	M	59	2004-07-22	0	0	0	0			17.3	0.309	201		104	14.1	17.6	4.9	135					1	1	23	47	0	0	4			34	heparin	1
28	M	40	2003-10-14	1	0	0	0	0.7	4.7	8.2	0.295	111	8	87	4.8	6.2	3.9	134					1	1	5	17	0	0	2			72.2	heparin	1
29	M	46	2003-07-13	0	0	0	0	1.6	13.04	17.6	0.419	310	49	105	3.6	6.6	4.5	131			7.56	24.9	1	0	0	11	0	0	4			20.4	heparin	3
30	M	38	2003-06-30	0	0	0	0	27.54	107.07	6.5	0.48	232	119	91	4.4	11.7	3.22	129	1.4		7.37	19.1	1	1	9	9	1	1	7	42		48.2	heparin	1
31	M	52	2003-09-04	0	0	0	0			9.5	0.32	80		26	0.8	3.5	3	140					1	1	1	24	0	0	10			33.87	heparin
33	M	56	2003-09-26	1	0	1	1	3.1	4.3	11.7	0.39	115	53	234	18.2	14.2	4.2	131			7.4	20.4	1	1	2	21	0	0	9			63.7	heparin	1
34	M	43	2003-01-23	0	1	1	0	5.1	16.5	19.3	0.41	314	5	56	3.3	15.4	4.2	135					2	0	0	8	0	0	6	36	6	43.8	heparin	1
35	M	41	2002-12-31	0	0	0	0	16.76	99.3	12.3	0.5	128	189	160	7.9	20.9	4.2	125					1	1	16	52	0	0	8			29.1	heparin	1
42	M	40	2007-09-26	1	0	0	0	6.3	20.1	10	0.411	227	73	111	5	10.4	5	134	1.39	0.68			1	1	12	24	0	0	2			65.2	citrat	1
43	M	49	2006-11-15	0	0	0	1		12.3	11.1	0.4	115	243	85	6	8.6	3.7	138	1.56				1	1	3	21	0	0	4			20	heparin	3
44	M	41	2007-03-04	0	1	1	0	4.9	13.3	14.8	0.42	169	263	56	3.8	13.4	3.9	137	2.24	1.18			2	0	0	8	0	0	2	78	48	29	heparin	3
45	M	45	2007-03-10	0	1	0	0	3	5.1	9.6	0.31	206	309	85	5.2	13.1	3.8	136					1	1	6	19	0	0	2			30	heparin	1
46	M	41	2006-12-13	0	0	0	0	9.06	3.29	15.7		228	193	80	6	16.1	3.64	126					2	0	0	16	0	0	4	36	6	38.5	heparin	2
47	M	25	2007-05-05	0	0	1	0	1.54	2.36	9.2	0.302	126	270	73	3.2	6.2	3.6	148	1.78				1	1	12	17	0	0	5	48	24	7.6	heparin	2
48	M	51	2007-02-03	0	0	0	0	2.4	4.6	10.6	0.44	83	155	94	3.6	8.4	4	128	1.35	0.79			1	1	2	3	1	1	8	90	60	63.2	heparin
49	M	40	2008-08-26	0	0	0	1	3.76	17.26	18.5	0.479	298	152		12.6	8.6	5.16	135	2.12				1	0	0	10	0	0	5			50.4	heparin	1
50	M	44	2006-10-22	0	0	0	0		3.8	6.5	0.34	153		589	22.3	12.7	4.3	143					1	1	26	89	0	0	8			29.5	heparin	1
52	M	40	2008-09-23	0	0	1	0	0.7	7.2	18.1	0.366	331	115	79	3.6	16.1	4.9	137			7.43	24.7	1	0	0	18	0	0	1	42	6	47.4	heparin	1
53	M	59	2013-01-02	0	1	1	1	0.72	1.9	9.1	0.414	210	10	96	4.3	4.7	3.6	126		1.05			3	1		24	0	0	7	33.5	24	46.71	citrat	3
54	F	57	2013-03-05	0	1	1	1	20.7	40.3	11.3	0.41	344	22	45	7.2	16.1	4.3	122	1.71	0.78			3	1		17	0	0	9	41.5	24	72	citrat
55	M	47	2013-02-26	0	0	0	0	2.5	5.69	8.9	0.476	216	224	64	7.3	8	3.6	127		0.99	7.42	21.8	3	0	0	10	0	0	5	31.5	24	64.8	citrat	3
56	M	28	2012-01-02	0	0	0	0	1.41	3.93	17.6	0.453	153	56	71	5.2	7.2	3.79	130		1.09	7.345	24.2	2	1		26	0	0	4	16.75	24	36.8	citrat
57	M	48	2012-01-09	0	0	0	0	2.47	8	11.6	0.445	131	57	87	4.5	6.9	4	138					2	1		2	0	0	2	11.75	7	36.3	heparin	2
58	M	51	2009-08-11	0	0	1	0	8.37	40.3	10.5	0.323	193	305	108	6.6	5.9	4.08	133	1.43		7.36	21.7	1	0	0	23	0	0	9	47.75	24	34.2	citrat	3
59	F	56	2012-07-31	0	1	1	1	38.1	74.9	8.1	0.33	208		98.7	7	11.6	4.16	140.9			7.396	23.7	5	1		15	0	0	5	13.5	6	98	citrat	5
60	M	33	2012-02-06	0	0	1	1	13.4	36.7	14.5	0.42	331	87	76	4.3	8.2	4.81	137	1.7		7.292	19.3	1	0	0	8	0	0	4	71	24	37.7	citrat
61	M	43	2009-10-10	0	1	1	1	5.99	70.72	10.86	0.44	182	53		6.6			130					1	0	0	6	0	0	0	72	63	47.5	heparin	1
62	F	57	2009-12-10	0	1	1	1	22.61	50.27				19	55	5.3	55	4.07	139		1.23	7.41	33.2	3	1		20	0	0	6	39.75	24	51.9	citrat	3
63	M	47	2010-12-26	0	0	0	0	2.7	35.83	12.1	0.46	174	175	67	4.7			132	2.17		7.44	22.8	1	1	3	15	0	0	7	44.75	36	38.1	heparin	1
64	M	30	2010-12-03	0	0	1	1	4.31	12.36	10.1	0.417	170	15	72	3.6	11.8		134					3	1		68	0	0	2	18	14	44.3	citrat
65	M	52	2010-09-12	0	0	1	1	11.4	21.84	13.8	0.473	214	70	112	6.6	15.6	4.53	121		0.87	7.46	20.7	3	1		26	0	0	7	28	15	73.7	citrat
66	M	61	2010-07-23	0	11	1	1	2.63	3.65	15.9	0.289	244	348	241	8.9	13.1	3.7	141		1.01	7.35	21.7	1	1	3	14	0	0	14	63	48	30.1	citrat	2
67	M	35	2010-04-11	0	11	1	0	0.98	1.5	16.3	0.39	263	120	52	2.7	13.1	3.92	130	1.98		7.41	26.4	1	1		15	0	0	3	30	24	37.8	citrat
68	M	42	2010-09-10	0	0	1	1	0.57	45.62	7.5	0.455						4.7	134		1.09			1	1		15	0	0	4	29.75	20	59.3	citrat	1
69	M	47	2010-06-20	0	0	1	0	2.43	2.8	8.3	0.38	198			4.7	6.9	4.24	135		1.14	7.38	25.4	1	0	0	9	0	0	2	35.5	24	33.95	citrat
70	M	27	2010-09-20	0	0	1	1					111	19	51	2.6	5.8	3.1	137		0.89	7.41	26.5	3	0	0	5	0	0	3	17	7	130	citrat
71	M	49	2010-10-16	0	1	0	0	1.75	5.04	11.3	0.432		10			7.4	3.36	128		0.98	7.41	23.8	2	0	0	12	0	0	7	23.5	20.5	73.1	citrat	2
73	M	43	2010-08-01	0	11	0	0			16.1		271			4.5	18	3.5	126	2.4	1.05	7.436	23.9	2	1		11	0	0	5	9	2	54.2	citrat	2
74	M	37	2010-01-01	0	0	1	0	2.59	194.21	15.8	0.47	174	2	75	4	18.9	5	134	1.46	1.15	7.26	6	4	1		26	0	0	8	17.5	12	137.7	mixed	4
75	F	43	2010-03-28	0	1	1	1	2.58	7.72	9.1	0.329	234	34	47	2.7	11.6	4.1	139	2.16	1.03			3	1		11	0	0	4	15	np	86.8	citrat	3
76	M	51	2010-02-24	0	0	0	0	1.45	4.55	17.5	0.425	172	60		4.1		4.6	136	2.22	1.02	7.4	26.5	3	1		32	0	0	5	36	24	105.4	citrat	3
77	F	56	2010-03-30	0	11	1	0	0.57	1.48	8.5	0.344	245	433	77	6.4	19.2	5.01	127.9	2.11	0.98	7.42	23.8	2	0	0	2	0	0	5	74	60	61.3	citrat
78	F	48	2010-04-06	1	11	0	1			9.1				96		15.6	3.9	129					1	1		16	0	0	6	104.75	80.75	74	citrat
79	M	54	2012-11-23	0	1	1	1	11.1	26.82	15.5	0.49	182	4	104	4.9	14.1	3.71	126		1.07		23.2	3	1		27	0	0	6	18	24	56	citrat	4
80	M	52	2012-07-19	0	1	1	1	0.91	1.63	12.8	0.339	259	35	78	9		4.11	125			7.34	24	3	1		16	0	0	2	21.75	18	30.3	citrat
81	M	53	2012-06-19	0	0	0	0	2.62	4.39	12.9	0.377	250	209	80	2.8	6	4	140	2.18	1.09	7.412	24.3	1	1		16	0	0	2	23.5	10.5	26.5	citrat	1
82	M	34	2012-07-30	1	0	0	0	2.03	4.56	9.5	0.374	80	35	64	2.5	5.1	3.76	133			7.412	22.7	5	1	24	37	0	0	4	31	13	91	citrat	6
83	M	44	2012-08-03	0	0	0	1	1.12	22.31	6.4	0.449	128	111	59	1.7	5.7	3.63	128					1	0	0	12	0	0	7	39.25	24	55.8	citrat
84	M	44	2012-05-26	0	11	0	0	8.18	16.21	4.8	0.487	229	314	200	7.6	33.5	5.2	130	1.29	0.73	7.26	14.1	2	1	18	20	0	0	10	30	11.5	49.5	citrat
85	M	47	2012-08-11	0	0	1	0	10.28	41.33	11.1	0.44	126	4			7.5	3.6	138	2.17	0.99	7.38	23.6	3	1	4	30	0	0	4	15.5	12		citrat	3
86	M	56	2012-10-06	0	0	0	0	1.16	1.07	6.03	0.33	88	1	74	4.2		4	135			7.42	24.1	1	0	0	2	0	0	3	244.5	236	19.7	citrat
87	M	43	2012-06-27	1	0	0	0	9.35	19.3	12.6			5	69	2.6		3.6	130		0.9	7.395	24	1	1		26	0	0	1	34.5	24	75.5	citrat	1
88	M	40	2012-07-20	1	0	0	0			21.43	0.446	100	3	77	5.5		4.3	124		0.71	7.32	21.2	3	0	4	28	0	0	6	6	12	31.1	citrat
89	M	46	2009-07-04	0	11	0	0	2.21	4.9	9.2	0.295	250	37	67	3.6	10.8	3.61	142		0.82			2	0	0	11	0	0	6	64		33.3	citrat	4
90	M	48	2012-04-09	0	0	0	0	7.69	23.12	14.8	0.454	164	84	52	2.7	16.1	4	128	2.05	1.01	7.373	21.3	1	1	2	10	0	0	6	64.5	24	35.4	citrat	2
91	M	56	2012-03-20	0	1	0	0	13.81	20.77	12.1	0.424	193	24	90	5.1	18	3.8	132		0.86	7.339	18.9	2	1		37	0	0	3	43	17	45.7	citrat	3
93	M	38	2009-09-12	1	11	0	0	1.36	3.61	10.6	0.373	160	433	110	2.1	13.7	3.6	131		1.43			1	1		17	0	0	6	64.75	12	85	citrat	3
94	F	58	2009-08-21	0	0	1	0	2.96	59.8	7.1	0.39	203	70	70		17.8	3.5	139		1.11			1	0	0	16	0	0	3	94	60	21.2	citrat	1
95	M	45	2009-08-16	0	0	1	1	19.31	58	16.4	0.424	233	13	66			3.6	127		1.06	7.43	21	2	1		5	0	0	6	16	8	49.9	citrat	2
96	M	46	2009-07-18	0	0	0	0	3.46	7.53	8.1	0.424	67	110	84		7.1	3.52	128		1.04			1	1		11	0	0	6	336	300	82.8	citrat
97	M	61	2010-06-24	0	0	1	1			10	0.421	195	341	128	12	9.6	4.57	131		0.87	7.45	13.6	1	1		13	0	0	4	14.5	6	29.2	citrat	1
98	M	39	2009-07-27	0	0	0	0	3.67	8.27	13.3	0.456	223	193	107	7.5	9.9	4.45	136	0.96	0.86			1	1		29	0	0	3	60.75	42	23.18	citrat
99	M	73	2009-12-03	0	0	1	0	1.55	3.43	9.3	0.316	188	10	80	5.1		4.2	134		1.29	7.22	14.2	2	1		10	0	0	2	21	12.5	28.5	citrat
100	M	42	2009-07-24	0	0	0	0	1.65	7.81	8.9	0.38	286		66	6.6	10	3.26	132		0.94	7.36	23.6	2	1		17	0	0	2	35	12	103.4	citrat
101	M	52	2009-09-24	1	0	1	1	2.21	63.24	6.8	0.415	161		95	2	16.2	3.9	139	1.24	1.22	7.34	22.1	2	1		7	0	0	2	82.25	72.25	88	citrat
102	M	53	2011-04-24	1	0	0	0	1.48	2.97	13.98	0.426	227	12	65	5.8	5	3.8	126		1.1	7.435	24.3	1	0	0	8	0	0	6	33.5	13	89.25	citrat
103	F	48	2011-12-14	0	0	0	0	14.45	39.14		0.39		124	48	4.2		3.4	139	1.54	0.82			1	1		20	0	0	9	66	48	59.1	citrat
104	M	49	2011-09-07	0	0	1	1	1	0.8	4.9	0.406	118	3	78	2.9	11.5	3.1	132		1.07			3	0	0	11	0	0	7	18	12	60.5	citrat
105	M	43	2011-11-16	0	0	0	0	5.7	21.81	18.3	0.41	157	59	80	2.2	7.91	4.29	136.1	2	1.09			1	0	0	10	0	0	1	41	24	125.1	citrat
106	M	70	2011-09-04	0	11	1	1	8.53	57.6	22.8		259	3	99	5.5	6.9	3.6	132	2.2		7.38	23.5	1	1		15	0	0	9	20.5	12	67.7	citrat
107	M	58	2011-08-16	0	0	1	0	0.16	1.53	1.6	0.33	129	20	128	10	20.4	4.8	138.6	2.05	1.17	7.38	22.5	2	1		9	0	0	11	26	6	45.6	citrat
108	M	29	2011-09-29	0	11	0	0	2.19	4.3	12.7	0.414	103	123	73	4.6	17	3.66	136		1.07	7.397	25.6	1	0	0	15	0	0	0	33.5	8	51.5	citrat	1
109	M	51	2011-11-17	0	1	1	1	0.3	0.69	8.9	0.32	181	54	87	3.6	17.2	4.1	130			7.37	19.7	3	1		21	0	0	2	33	11.5	23.5	citrat
110	M	51	2011-10-28	0	0	0	0	3.02	17.31	10	0.48	165	27	82	3	20.12	5.01	129.1	2.13	1.11	7.36	18.9	1	0	0	19	0	0	4	107.5	92.5	29	citrat	2
111	M	52	2011-12-27	0	0	0	0			11.1		159	25	79	4.4	6	4	135		1.2	7.41	22.3	1	1		11	0	0	2	40	24	36	citrat	1
112	M	43	2011-01-04	0	0	1	0	1.09	4.3			260	59	50	5.7	7.7	4.19	140	2.24	1.05	7.43	24.6	1	0	0	7	0	0	4	35	24	35	citrat
113	M	43	2011-02-07	1	11	1	0	8.5	13.5	8.3	0.44	241	12	68	5.8	12.4	4.7	136	2.14	0.98	7.41	26.3	1	1	9	22	0	0	0	12.75	6	66.7	citrat	1
114	F	19	2012-04-09	0	1	1	0	0.7	1.52	7	0.337	182	80	35	3.3	12.7	3.6	134		1.19	7.37	21.9	4	1		11	0	0	2	52.25	48	35	citrat
115	M	56	2011-07-30	1	0	1	1			9	0.374	97	3	55	5.1	5.7	3.54	136	2.06	1.06	7.42	18.7	1	0	0	9	0	0	2	18	10	37.9	citrat
116	M	63	2011-07-26	0	1	1	0	6.56	24.8	10	0.393	114	106	82	4.3	8.9	3.9	126			7.374	22.7	1	1		9	0	0	5	27	12	22.8	citrat	1
117	F	48	2011-05-15	1	0	1	0	2.62	8.44	11.5	0.3	114	1	69	2.2	7.73	4.42	131.1		1	7.426	24.1	1	0	0	9	0	0	3	31.75	8	118	citrat	1
118	M	39	2011-01-14	0	0	1	1	27.6	94.5	12	0.38	95	6	64	8.6	4.97		133.5	2.08	0.84	7.29	18.2	4	1	7	25	0	0	4	24	12	149	citrat	4
119	M	47	2011-01-25	1	0	1	1	11.66	144.48	9.96	0.564	177	0	60	6.4	8.7	3.5	132			7.405	23.1	1	1	3	9	0	0	4	28.75	9.5	29.9	citrat	1
120	M	58	2011-04-07	1	0	0	0	27.47	31.17	12.3	0.43		7	122	9.3	8.9	3.42	134			7.35	23	1	0	0	15	0	0	5	58	48	20.1	citrat	1
121	M	51	2011-06-04	0	1	1	1	2	3.84	12.3	0.37	206	6	93	1.9	17.3	4.03						1	1		11	0	0	2	35.75	3	47.8	heparin	1
122	M	33	2011-06-20	1	0	0	0	3.42	27.16	11	0.36	59	151	86	2.7		3.23	128	1.44	0.82	7.321	20.5	2	1		44	0	0	8	69.25	48	60	citrat	3
123	M	43	2011-06-30	1	0	1	0	2.08	3.24	15.7	0.439	219	28	60	3.9		3.8	138	2.12	1.1	7.42	23.6	2	0	0	7	0	0	1	19	9.5	31.9	citrat
124	F	51	2011-02-17	0	11	0	0	1.94	10.73	18.8	0.431	245	426	75	4.2	28.4	4.35	119		1.19	7.36	19.8	1	0	0	34	0	0	6	82.5	48	30	citrat	2
125	M	62	2011-05-30	0	11	1	1	6.38	11.9	14.7	0.39	265	72	74	5.7	16.6	4.1	128		0.98	7.33	20	3	1	53	58	0	0	3	23	10	30.2	citrat
