# Supplementary material for: Factors Affecting Outcome in Acute Hypertriglyceridemic Pancreatitis Treated with Plasma Exchange: An Observational Cohort Study
Source: PLoS One. 2014 Jul 21;9(7):e102748. doi: 10.1371/journal.pone.0102748 (PMC4105439; doi:10.1371/journal.pone.0102748)
Supplement: Table S2 — Data on all plasma exchange procedures. (XLS) [file pone.0102748.s002.xls]

## Sheet: Sheet1
PatientID	PEDate	PEVolumeExchanged	Anticoagulation	PEDurationHours	CircuitClotted	FilterChanged	Hypotension	TriglycBefore	CholestBefore	iCaBefore	pHBefore	BicarbBefore	iCaAfter	pHAfter	BiracbAfter	TriglycAfter	CholestAfter	HypocalcemiaDuringPE	ReductionTriglycPercent	ReductionCholPercent	ReducTGPer1000mlPercent	ReductCholPer1000mlPercent
2	2008-01-29	4500	citrat	3	0	0	0	65	15.4	1.06			1.15			11.5	5.8	0	0.823077	0.623377	0.182906	0.138528
3	2007-12-30	4000	citrat	4.25	0	1	0		25.1	0.64			1.14			40	12.9	0		0.486056		0.121514
3	2007-12-31	4000	citrat	3.5	0	0	0	40	12.9	1	7.36	18.6	1.1			20		0	0.5		0.125
3	2008-01-01	4000	citrat	3	0	0	0	20		0.93	7.42	20.6	1.19			4.7	0.3	0	0.765		0.19125
4	2007-08-28	6500	heparin	8	0	1	0	113.2	21.6							10.6	3.6	0	0.90636	0.833333	0.13944	0.128205
5	2007-08-03	5400	heparin	3.25	0	0	0	17.9	13.5							4.5	5.5	0	0.748603	0.592593	0.13863	0.109739
6	2007-07-06	4500	heparin	3.5	0	0	0									3.6	4.9	0
7	2005-12-22	3000	heparin	2.5	0	0	0	36	15.9							3.5	2.6	0	0.902778	0.836478	0.300926	0.278826
8	2005-12-16	8600	heparin	17	0	2	0	183.2	40.1	0	0	0	0	0	0	44	17.5	0	0.759825	0.563591	0.0883518	0.0655338
8	2005-12-18	4200	heparin	8	0	0	0	30.1	13.8	0	0	0	0	0	0	12.2	10.4	0	0.594684	0.246377	0.141592	0.0586612
8	2005-12-19	4300	heparin	4	0	0	0	12.2	10.4	0	0	0	0	0	0	7.4	7.2	0	0.393443	0.307692	0.0914983	0.0715563
8	2005-12-22	3000	heparin	2.5	0	0	0	8.5	11.77	0	0	0	0	0	0			0
9	2005-08-13	5000	heparin	3.5	0	0	0	28		0	0	0	0	0	0	5.8	3.5	0	0.792857		0.158571
10	2005-05-24	4500	heparin	4.5	0	0	0	180	30.5							2	3.8	0	0.988889	0.87541	0.219753	0.194536
10	2005-05-25	4000	heparin	2	0	0	0	2	3.8							1.7	4	0	0.15	-0.0526316	0.0375	-0.0131579
11	2005-02-21	5400	heparin	3	0	0	0	88.2	21.6							6.5	2.1	0	0.926304	0.902778	0.171538	0.167181
11	2005-02-23	3000	heparin	2.5	0	0	0	17.1	4.9							4.9	2.1	0	0.71345	0.571429	0.237817	0.190476
12	2003-11-25	3600	heparin	3.5	0	0	0	109	36.8							33.1	22.6	0	0.69633	0.38587	0.193425	0.107186
12	2003-11-26	3600	heparin	2.5	0	0	0	33.1	22.6							7.3	7.4	0	0.779456	0.672566	0.216516	0.186824
13	2003-11-19	4000	heparin	2	0	0	0	67.2	22.2							20.6	8.3	0	0.693452	0.626126	0.173363	0.156532
14	2003-04-29	3200	heparin	2	0	0	0	15.7	8.3							2.6	3.1	0	0.834395	0.626506	0.260748	0.195783
15	2003-02-17	5500	heparin	3	0	1	0	76.7	21.4							18.9	6.6	0	0.753585	0.691589	0.137016	0.125743
15	2003-02-18	5500	heparin	2.5	0	0	0	18.9	6.6							6.7	3.6	0	0.645503	0.454545	0.117364	0.0826446
16	2003-02-13	6000	heparin	4	0	0	0	24	11.8							6.4	3.3	0	0.733333	0.720339	0.122222	0.120056
20	2008-06-05	6000	heparin	5	0	0	0	125.8	30.3							38.6	11.5	0	0.693164	0.620462	0.115527	0.10341
20	2008-06-06	6000	citrat	4	0	0	0	38.6	11.5	0.62	7.14	11.7	0.99			2.9	2.5	0	0.92487	0.782609	0.154145	0.130435
21	2008-05-31	3000	citrat	2.25	0	0	0	44	16.3	0.88			1.08			3.4	3.3	0	0.922727	0.797546	0.307576	0.265849
22	2007-11-25	6000	heparin	3.5	0	0	0	18.55	6.7							2.6	1.5	0	0.859838	0.776119	0.143306	0.129353
23	2007-09-28	3500	citrat	2.75	1	1	0	38.9	16	0.92	7.24	22.2	1.13	7.26	27.1	12.1	4.4	0	0.688946	0.725	0.196842	0.207143
23	2007-09-30	3500	citrat	2.5	0	0	0	8.3	3.2	0.87	7.31	17.3	1.13	7.36	18.5	9.7	2.8	0	-0.168675	0.125	-0.0481928	0.0357143
24	2007-10-11	5000	citrat	6	1	2	0	75	20.9	0.81			1.25			11.4	5.1	0	0.848	0.755981	0.1696	0.151196
24	2007-10-12	3000	citrat	2.5	0	0	0	11.4	5.1	1.15	7.37	21.5	1.2	7.39	24.6	2.7	2.6	0	0.763158	0.490196	0.254386	0.163399
25	2006-01-09	4000	heparin	3.5	0	0	0	49.28	26							13.2	10.9	0	0.732143	0.580769	0.183036	0.145192
25	2006-01-10	4000	heparin	2.75	0	0	0	13.2	10.9							4.9	3.3	0	0.628788	0.697248	0.157197	0.174312
26	2004-03-18	3000	heparin	2	0	0	0	43.2	16.8							7.6	4.5	0	0.824074	0.732143	0.274691	0.244048
27	2004-07-22	4500	heparin	2.5	0	0	0	34	15.2							7.6	4.7	0	0.776471	0.690789	0.172549	0.153509
28	2003-10-14	3000	heparin	3.5	0	0	0	72.2	20.2							6.4	6.4	0	0.911357	0.683168	0.303786	0.227723
29	2003-07-15	3600	heparin	3	0	0	0	20.4	12.1							4	3.1	0	0.803922	0.743802	0.223312	0.206612
30	2003-06-30	7200	heparin	5.5	0	0	0	48.2	19.6							8	5.8	0	0.834025	0.704082	0.115837	0.0977891
31	2003-09-04	4000	heparin	2	0	0	0	33.87	8.03									0
33	2003-09-26	4000	heparin	2	0	0	0	63.7	19.4							2	3.4	0	0.968603	0.824742	0.242151	0.206186
34	2003-01-23	7200	heparin	3	0	0	0	43.8	17							5	3	0	0.885845	0.823529	0.123034	0.114379
34	2003-01-24	7200	heparin	3.75	0	0	0	5	3							1.1	0.5	0	0.78	0.833333	0.108333	0.115741
35	2002-12-31	6000	heparin	3	0	0	0	29.1	11.7							1.5	0.6	0	0.948454	0.948718	0.158076	0.15812
42	2007-09-26	6000	citrat	3.75	0	0	0	65.2	17.7	0.68	7.37	18.3	1.15			3.8	1.7	0	0.941718	0.903955	0.156953	0.150659
43	2006-11-17	8000	heparin	4.25	0	0	0	20	16.9							3.2	0.5	0	0.84	0.970414	0.105	0.121302
44	2007-03-05	4000	heparin	3	0	0	0	29	14							10.8	6	0	0.627586	0.571429	0.156897	0.142857
44	2008-03-05	4000	heparin	3.5	0	0	0	10.8	6							4.2	2.5	0	0.611111	0.583333	0.152778	0.145833
45	2007-03-10	6600	heparin	4	0	0	0	30	15.9							3.4	5.2	0	0.886667	0.672956	0.134343	0.101963
46	2006-12-14	5700	heparin	4	0	0	0	38.5	23.2							9.8	7	0	0.745455	0.698276	0.130781	0.122505
46	2006-12-15	5700	heparin	3.5	0	0	0	9.8	7							5.5	4.6	0	0.438776	0.342857	0.0769782	0.0601504
47	2007-05-06	4200	heparin	3	0	0	0	7.6	12.7							2.1	3.8	0	0.723684	0.700787	0.172306	0.166854
48	2007-02-03	4800	heparin	3.5	0	0	0	63.2	19.8	0.79								0
49	2008-08-26	5000	heparin	4.5	0	0	1	50.4	16.8							7.7	2.5	0	0.847222	0.85119	0.169444	0.170238
50	2006-10-22	6000	heparin	3.5	0	0	0	29.5	15.5							5.2	3.2	0	0.823729	0.793548	0.137288	0.132258
52	2008-09-23	5500	heparin	3.5	0	0	0	47.4	18							7.4	3.4	0	0.843882	0.811111	0.153433	0.147475
53	2013-01-02	4000	citrat	3.5	0	0	0	46.71	13.1	1.05			1.18			39.5	16.4	0	0.154357	-0.251908	0.0385892	-0.0629771
53	2013-01-03	4200	citrat	3.5	0	0	0	39.5	16.4	1.15			1.24			18	12.7	0	0.544304	0.22561	0.129596	0.0537166
53	2013-01-04	4200	citrat	3.5	0	0	0	18	12.7	1.03			1.15					0
54	2013-03-05	4000	citrat	3.75	0	0	0		36.84	0.78			1.11			53.8	22.1	0		0.400109		0.100027
54	2013-03-06	4000	citrat	3.75	0	0	0	53.8	22.1	0.8			1.19			23.6	11.8	0	0.561338	0.466063	0.140335	0.116516
54	2013-03-08	4000	citrat	3.5	0	0	0	23.6	11.8	0.92			1.12			13.3	7.5	0	0.436441	0.364407	0.10911	0.0911017
55	2013-02-26	4500	citrat	4	0	0	0	64.8	22.1	0.99	7.42	21.8	1.13			57.9	19.1	0	0.106481	0.135747	0.0236626	0.0301659
55	2013-02-27	4500	citrat	3.5	0	0	0	57.9	19.1	1.12			1.05			23.2	8.7	0	0.599309	0.544503	0.13318	0.121001
55	2013-02-28	4500	citrat	3.75	0	0	0	23.2	8.7	1.16			1.23			9.1	5.8	0	0.607759	0.333333	0.135057	0.0740741
56	2012-01-02	7000	citrat	6.25	0	0	0	36.8	14.4	1.09	7.345	24.2	1.07	7.418	28.4	27.8	12.8	0	0.244565	0.111111	0.0349379	0.015873
56	2012-01-03	5000	citrat	3.25	0	0	0	27.8	12.8	1.03			1.13			11.8	6	0	0.57554	0.53125	0.115108	0.10625
57	2012-01-09	3500	heparin	3.5	0	0	0	36.3	12.8							14.1	7.3	0	0.61157	0.429688	0.174734	0.122768
57	2012-01-10	3500	heparin	2.45	0	0	0	14.1	7.1							4.5	3.4	0	0.680851	0.521127	0.194529	0.148893
58	2009-08-13	5300	citrat	4	0	0	0	34.2	21.6	0.94	7.25	28.7	1.12	7.36	5.3	9.5	8.8	0	0.722222	0.592593	0.136268	0.11181
59	2012-07-31	6000	citrat	5	0	0	0	98	34.9	1.05	7.396	23.7	1.18	7.245	20.7		29	0		0.169054		0.0281757
59	2012-08-01	5000	citrat	4	0	0	0		29	1.09	7.37	30.9	1.2	7.4	34.4	49.1	22.4	0		0.227586		0.0455172
59	2012-08-02	5000	citrat	3	0	0	0	49.1	22.4	1.13		33.8	1.22	7.429	35.9	26.7	16.7	0	0.456212	0.254464	0.0912424	0.0508929
59	2012-08-03	5000	citrat	3.5	0	0	0	26.7	16.7	1.05	7.431	30.7	1.17	7.466	32.7	18.6	11	0	0.303371	0.341317	0.0606742	0.0682635
59	2012-08-04	5000	citrat	3.5	0	0	0	18.6	11	1.12	7.43	30.2	1.19	7.454	31.4	9.2	6	0	0.505376	0.454545	0.101075	0.0909091
60	2012-02-06	4500	citrat	3.45	0	0	0	37.7		0.83	7.292	19.3	1.15	7.323	21.1	11.2	6	0	0.702918		0.156204
61	2009-10-10	3400	heparin	5	0	1	0	47.5	14.7							5	5.9	0	0.894737	0.598639	0.263158	0.17607
62	2009-12-10	4000	citrat	3.5	0	0	0	51.9	20.14	0.74	7.33	25	1.24	7.35	27.8	38.5	16.4	0	0.258189	0.1857	0.0645472	0.046425
62	2009-12-11	4000	citrat	3	0	0	0	38.5	16.4	1.2	7.38	29.1	1.22	7.38	31.7	19.4	8.8	0	0.496104	0.463415	0.124026	0.115854
62	2009-12-12	4000	citrat		0	0	0	19.4	8.8	1.23	7.41	33.2	1.28	7.41	37.9	7.6	4	0	0.608247	0.545455	0.152062	0.136364
63	2010-12-26	5000	heparin	3.15	0	0	0	38.1	14.9							6.5	3.2	0	0.829396	0.785235	0.165879	0.157047
64	2010-12-03	5700	citrat	5	0	0	0	44.3	12.8	1	7.37	23.9	1.1			22.5	9.1	0	0.492099	0.289062	0.0863332	0.0507127
64	2010-12-04	6000	citrat	3.25	0	0	0	22.5	9.1	0.88	7.44	22.5	1.2	7.325	24	13.4		0	0.404444		0.0674074
64	2010-12-05	6000	citrat	4.25	0	0	0			1.08	7.38	25.6	1.23	7.425	30.3			0
65	2010-09-12	4000	citrat	4	0	0	0	73.7	33.1	0.87			0.9	7.34	25	51.1	30	0	0.306649	0.0936556	0.0766621	0.0234139
65	2010-09-13	6500	citrat	6	0	0	0	51.3	30	1.01			1.2	7.41	29.3	23.9	14	0	0.534113	0.533333	0.0821712	0.0820513
65	2010-09-14	6500	citrat	4.5	0	0	0	21.8	13.3	1.09	7.42	25.3	1.3	7.35	24.3			0
66	2010-07-24	5000	citrat	3.75	0	0	0	30.1	13.4	1.01	7.35	21.7	1.23	7.355	24.2	3.8	2.7	0	0.873754	0.798507	0.174751	0.159701
67	2010-04-11	7500	citrat	6.5	0	0	0	37.8	8.1	0.94	7.41	26.4	1.12					0
68	2010-09-10	4500	citrat	4.5	0	0	0	59.3	22.6	1.09			1.1	7.36	23.9	5.3	3.8	0	0.910624	0.831858	0.202361	0.184857
69	2010-06-20	4400	citrat	3.5	0	0	0	33.95	16.9	1.14	7.38	25.4		7.4	28.2	15.1	8.8	0	0.555228	0.47929	0.126188	0.10893
70	2010-09-20	5100	citrat	4	0	0	0	130	30.1	0.89	7.35	22.2				30.1	19.7	0	0.768462	0.345515	0.150679	0.067748
70	2010-09-20	4300	citrat	4	0	0	0	30.1	19.7	0.96	7.4	26.5	1.24	7.42	30.6	31	17.4	0	-0.0299003	0.116751	-0.00695357	0.0271515
70	2010-09-21	4300	citrat	3.75	0	0	0	31	17.4	1.14	7.42	26.1	1.22	7.45	29	21.5	12.4	0	0.306452	0.287356	0.0712678	0.0668271
71	2010-10-16	6000	citrat	5.5	0	0	0	73.1	16.3	0.98	7.41	23.8	1.24	7.44	27.4	28.7	14.1	0	0.607387	0.134969	0.101231	0.0224949
71	2013-10-17	6000	citrat	4	0	0	0	28.7	14.1	1.11	7.386	22.9	1.22	7.42	27.4	4.9	3.8	0	0.829268	0.730496	0.138211	0.121749
72	2010-08-13	3900	heparin	4	0	0	0	9.9	12.2	1.08	7.47	24.8						0
73	2010-08-01	6000	citrat	5	0	0	0	54.2	16	1.05	7.436	23.9	1.16	7.447	26	24.2	12.7	0	0.553506	0.20625	0.0922509	0.034375
73	2010-08-02	4000	citrat	4	0	0	0	24.2	12.7	1.08			1.2		23.2	10.3	5.2	0	0.57438	0.590551	0.143595	0.147638
74	2010-01-01	6000	heparin	3.75	0	0	0	137.7	29.8	1.15	7.26	6	1.16			79	26.9	0	0.426289	0.0973154	0.0710482	0.0162192
74	2010-01-02	4000	citrat	3	0	0	0	79	26.6	0.86	7.13	7.7	1.02	7.24	18.2	41.5	16.7	1	0.474684	0.37218	0.118671	0.0930451
74	2010-01-03	4000	citrat	3	0	0	0	41.5	16.7	0.95	7.3	17.2	1.06			23.7	12.8	0	0.428916	0.233533	0.107229	0.0583832
74	2010-01-04	4000	citrat	3	0	0	0	23.7	12.8	1.1	7.26	12.2	1.19			4.8	6.3	0	0.797468	0.507812	0.199367	0.126953
75	2010-03-28	5000	citrat	4	0	0	0	86.8	46.29	1.03			1.1			28.5	26.5	0	0.671659	0.427522	0.134332	0.0855044
75	2010-03-29	3200	citrat	2.5	0	0	0	28.5	24.7	1.11			1.14			24.8	19.2	0	0.129825	0.222672	0.0405702	0.069585
75	2010-03-30	3200	citrat	2.75	0	0	0	24.8	19.2	1.04	7.35	23.7	1.16	7.43	28.3	7.9	8.2	0	0.681452	0.572917	0.212954	0.179036
76	2010-02-24	3200	citrat	3	0	0	0	105.4	26.48	1.02	7.4	26.5	1.21	7.4	27.7	29	17.2	0	0.724858	0.350453	0.226518	0.109517
76	2010-02-25	3200	citrat	3	0	0	0	29	17.2	0.99			1.12			36.1	15.4	0	-0.244828	0.104651	-0.0765086	0.0327035
76	2010-02-26	3200	citrat	2.75	0	0	0	36.1	15.4	1			1.17			9	6.3	0	0.750693	0.590909	0.234591	0.184659
77	2010-03-31	5000	citrat	4.5	0	0	0	61.3	20.52	0.98	7.42	23.8	1.1			43.6	15.7	0	0.288744	0.234893	0.0577488	0.0469786
77	2010-04-01	5000	citrat	5.5	0	0	0	43.6	15.7	1	7.16	22	1.33					0
78	2010-04-07	3500	citrat	3.25	0	0	0	74	23.6	1.1			1.1			16.5	15	0	0.777027	0.364407	0.222008	0.104116
79	2012-11-24	3000	citrat	3	0	0	0		21.8	1.07	7.358	23.2	1.14			39.5	19.3	0		0.114679		0.0382263
79	2012-11-24	3000	citrat	3	0	0	0	38	17.7	1.07	7.324	28.5	1.15	7.325	30.7	23.2	10.9	0	0.389474	0.384181	0.129825	0.12806
79	2012-11-25	3000	citrat	3	0	0	0	23.2	10.9	1.14	7.279	29.9	1.17	7.289	32.1	16.5	7.7	0	0.288793	0.293578	0.0962644	0.0978593
79	2012-11-26	3000	citrat	3.25	0	0	0	16.5	7.7	1.2	7.312	29.8	1.15	7.6	31.1	9	4	0	0.454545	0.480519	0.151515	0.160173
80	2012-07-19	4000	citrat	3	0	0	0	30.3	19.2	1.22	7.34	24	1.15			26.5	13.9	0	0.125413	0.276042	0.0313531	0.0690104
80	2012-07-20	4000	citrat	3	0	0	0	49.7	16.5	1.12	7.431	21.2	1.12	7.462	23	34.1	15.5	0	0.313883	0.0606061	0.0784708	0.0151515
80	2012-07-21	4000	citrat		0	0	0	34.1	15.5	1.05	7.422	24.7	1.05			14.2	7.9	0	0.583578	0.490323	0.145894	0.122581
81	2012-06-19	3900	citrat	3.25	0	0	0	26.5	9.3	1.09	7.412	24.3	1.15	7.444	25.9	3.1	3.6	0	0.883019	0.612903	0.226415	0.157155
82	2012-07-31	3800	citrat	3.75	0	0	0	91	35.1	0.96	7.412	22.7	1.1	7.471	26.7		33.6	0		0.042735		0.0112461
82	2012-08-01	3800	citrat	3.75	0	0	0		33.6	0.79	7.354	23.4	1.08	7.42	24.5	47.4	22.8	0		0.321429		0.0845865
82	2012-08-02	4000	citrat	3.5	0	0	0	47.4	22.8	1.02	7.37	26.8	1.17	7.371	29.7	12.3	8.8	0	0.740506	0.614035	0.185127	0.153509
82	2012-08-04	4000	citrat	3.5	0	0	0	12.3	8.8	0.91	7.427	23.9	1.2	7.43	28			0
83	2012-08-03	5000	citrat	4	0	0	0	55.8	16.2				1.15		23.1	14.6	5	0	0.738351	0.691358	0.14767	0.138272
84	2012-05-27	4900	citrat	4	0	0	1	49.5	19.5	0.73	7.2	17.1	1.15			20.5	9.2	0	0.585859	0.528205	0.119563	0.107797
84	2012-05-28	4000	citrat	3.25	0	0	0	20.5	9.2	1.07		23.2	1.14		22.2			0
85	2012-08-11	4500	citrat	4	0	0	0		24.9	0.99	7.38	23.6	1.07	7.37	27.7	30.4	16.7	0		0.329317		0.0731816
85	2012-08-13	4500	citrat	4	0	0	0	30.4	16.7				0.99			21.1	9.2	0	0.305921	0.449102	0.0679825	0.0998004
85	2012-08-13	4500	citrat	4	0	0	0	21.1	9.2	0.81	7.37	30.1	1.22			5.7	3.4	0	0.729858	0.630435	0.162191	0.140097
86	2012-10-07	3600	citrat	3	0	0	0	19.7	10.8	1.01	7.42	24.1	1.23	7.49	28.6			0
87	2012-06-27	3500	citrat	3	0	0	0	75.5	29.2	0.9	7.395	24	1.23	7.401	30	6.3	12.9	0	0.916556	0.558219	0.261873	0.159491
88	2012-07-20	2700	citrat	2.5	0	0	0	31.1	20.1	0.71	7.32	21.2	0.95	7.35	24.2	44.1	15.9	0	-0.418006	0.208955	-0.154817	0.0773908
88	2012-07-20	2700	citrat	2.25	0	0	0	44.1	15.9	0.81	7.284	21.2	0.93	7.33	23.6	31.7	11.6	0	0.281179	0.27044	0.10414	0.100163
88	2012-07-21	2700	citrat	2.25	0	0	0	31.7	11.6	0.83	7.322	20.7	1			14	6.4	0	0.55836	0.448276	0.2068	0.166028
89	2009-07-06	3500	citrat	3	0	0	0	33.3	16.7	0.82			0.9			14.3	9.4	0	0.570571	0.437126	0.16302	0.124893
89	2009-07-07	3500	citrat	3	0	0	0	14	10.1	0.95	7.41	25.4	1.1			4.8	4.9	0	0.657143	0.514851	0.187755	0.1471
90	2012-04-10	5000	citrat	4	0	0	0	35.4	14.5	1.01	7.373	21.3	1.11	7.41	24.2	4.4	3.7	0	0.875706	0.744828	0.175141	0.148966
91	2012-03-21	4500	citrat	4	0	0	0	45.7	24.3	0.86	7.339	18.9	1.11	7.342	22	19.5	13.2	0	0.573304	0.45679	0.127401	0.101509
91	2012-03-22	4500	citrat	3.5	0	0	0	19.5	13.2	0.98	7349	22.3	1.17	7.408	25.5	6.6	6.2	0	0.661538	0.530303	0.147009	0.117845
92	2012-04-09	3000	citrat	2.25	0	0	0	85	25	1.11			1.18	7.379	24.7	54.2	19.5	0	0.362353	0.22	0.120784	0.0733333
92	2012-04-10	3000	citrat	3.45	0	0	0	54.2	19.5	1.15	7.363	24.4	1.11	7.408	27.1	16.8	9.3	0	0.690037	0.523077	0.230012	0.174359
93	2009-09-14	300	citrat	2.75	0	0	0	21.2	18.7	1.43				7.29	11.5	6.4	8.2	0	0.698113	0.561497	2.32704	1.87166
94	2009-08-21	3000	citrat	2.5	0	0	0	49.9	14.8	1.11			1.2			4	18.9	0	0.91984	-0.277027	0.306613	-0.0923423
95	2009-08-16	5000	citrat	4.5	0	0	0	82.8	25	1.06	7.43	21	1.1			23.5	6.5	0	0.716184	0.74	0.143237	0.148
95	2009-08-17	4500	citrat	3	0	0	0	23.5	6.5	1.07			1.17			7	3.4	0	0.702128	0.476923	0.156028	0.105983
96	2009-07-19	4000	citrat	4	0	0	0	29.2	19.2	1.04			1.15			22.9	12.9	0	0.215753	0.328125	0.0539384	0.0820312
97	2010-06-24	4000	citrat	3.5	0	0	0	23.18	14.4	0.87	7.45	12.7	0.9			7.1	4.8	0	0.693701	0.666667	0.173425	0.166667
98	2009-07-27	3100	citrat	3.75	0	0	0	28.5	12	0.97			1.1					1
99	2009-12-03	4500	citrat	4	0	0	0	103.4	19.2	1.29	7.22	14.2	1.18	7.34	18.5	42.8	15.2	0	0.586074	0.208333	0.130239	0.0462963
99	2009-12-04	4500	citrat	3.75	0	0	0	42.8	15.2	1.29			1.2					0
100	2009-07-24	3000	citrat	2.5	0	0	0	88	50	0.94	7.36	23.6	1.2			14.7	32.8	0	0.832955	0.344	0.277652	0.114667
100	2009-07-25	3000	citrat	3.5	0	0	0	31	12.7	1.1	7.36	17.3	1.3	7.33	29.3	20.3	9.9	0	0.345161	0.220472	0.115054	0.0734908
101	2009-09-24	4700	citrat	3.5	0	0	0	89.25	31.45	1.22	7.34	22.1	1.25	7.41	30.5	28.9	21.7	0	0.67619	0.310016	0.14387	0.0659608
101	2009-09-25	4700	citrat	3	0	0	0	28.9	21.7	1.15			1.21					0
102	2011-04-25	3000	citrat	2.75	0	0	0	59.1	19.7	1.1	7.435	24.3	1.25	7.434	24.3	13.4	7.3	0	0.773266	0.629442	0.257755	0.209814
103	2011-12-14	3800	citrat	3.75	0	0	0	60.5	23.7	0.82	7.32	22.6	1.05			15.4	10.3	1	0.745455	0.565401	0.196172	0.14879
104	2011-09-08	3600	citrat	2.5	0	0	0	125.1	42.6	1.07			1.19	7.43	27.3	30.2	30.9	0	0.758593	0.274648	0.21072	0.0762911
104	2011-09-08	3600	citrat	3	0	0	0	30.2	30.9	1.18	7.422	25.1	0.79	7.396	25.7	25	27	1	0.172185	0.126214	0.0478293	0.0350593
104	2011-09-09	3600	citrat	3	0	0	0	25	27	1.23	7.429	25.7				32	25	0	-0.28	0.0740741	-0.0777778	0.0205761
105	2011-11-16	4000	citrat	4	0	0	0	67.7	31	1.09			1.2	7.43	31.1	30.9	17.7	0	0.543575	0.429032	0.135894	0.107258
106	2011-09-04	4000	citrat	3	0	0	0	45.6	12.9	0.98	7.38	23.5	1.14	7.43	26.8	30.7	12.1	1	0.326754	0.0620155	0.0816886	0.0155039
107	2011-08-17	3000	citrat	2.25	0	0	0	51.5	5.2	1.17	7.38	22.5	1.17		23.5	53.2	12.4	0	-0.0330097	-1.38462	-0.0110032	-0.461538
107	2011-08-17	3000	citrat	2.5	0	0	0	53.2	12.4	1.13	7.41	22.7	1.16	7.43	27			0
108	2011-09-29	4000	citrat	3.75	0	0	0	23.5	8.7	1.07	7.397	25.6	1.1	7.411	27.8	7.1	4.2	0	0.697872	0.517241	0.174468	0.12931
109	2011-11-17	4000	citrat	3.25	0	0	0	29	10	1.15	7.37	19.7	1.14	7.38	26.5	37.3	16.8	0	-0.286207	-0.68	-0.0715517	-0.17
109	2011-07-18	4000	citrat	3.5	0	0	0	37.7	16.8	1.13	7.412	22.2	1.01	7.474	25.3	25.6	13.9	0	0.320955	0.172619	0.0802387	0.0431548
109	2011-09-18	4000	citrat	3.5	0	0	0	23.9	13	1.11	7.397	22.1	1.09	7.452	24.8	18.7	9.4	0	0.217573	0.276923	0.0543933	0.0692308
110	2011-10-29	6000	citrat	5	0	0	0	36	13.8	1.11	7.36	18.9	1.07	7.369	23.5	3.7	3.1	0	0.897222	0.775362	0.149537	0.129227
111	2011-12-27	3300	citrat	2.5	0	0	0	35	12	1.2	7.41	22.3	1.3			8	5.4	0	0.771429	0.55	0.233766	0.166667
112	2011-01-04	5000	citrat	3.75	0	0	0	66.7	23.7	1.05	7.434	34.6	1.18	7.46	27.8	11.4	6.6	0	0.829085	0.721519	0.165817	0.144304
113	2011-02-07	4000	citrat	3.25	0	0	0	35	7.9	0.98	7.41	26.3	1.04			9.2	3.5	0	0.737143	0.556962	0.184286	0.139241
115	2011-07-31	1000	citrat	1.5	0	0	0	37.9	12.9	1.06	7.42	18.7	1.12	7.45	24.1	11.9	6.4	0	0.686016	0.503876	0.686016	0.503876
116	2011-07-26	4000	citrat	4	0	0	0	22.8	13.7	0.88	7.374	22.7	1.26	7.405	25.7	4.6	3.8	0	0.798246	0.722628	0.199561	0.180657
117	2011-05-15	4500	citrat	3.75	0	0	0	118	30.3	1	7.426	24.1	1.15	7.477	29.2	4.3	13.1	0	0.963559	0.567657	0.214124	0.126146
118	2011-01-14	3500	citrat	3.5	0	0	0	149	6.6	0.78	7.33	20.8	1.26	7.294	20.8			0
118	2011-01-15	3500	citrat	3	0	0	0	40					1.05			72.5		0	-0.8125		-0.232143
118	2011-01-16	3500	citrat	3	0	0	0	72.5								35.9	15.3	0	0.504828		0.144236
118	2011-01-17	3500	citrat	3	0	0	0	35.9	15.3	0.95	7.301	24.5	1.25	7.287	23.9	3.7	5.4	0	0.896936	0.647059	0.256267	0.184874
119	2011-01-25	3400	citrat	3	0	0	0	29.9	16	0.9	7.405	23.1				7.1	3.5	0	0.762542	0.78125	0.224277	0.229779
120	2011-04-07	4000	citrat	3	0	0	0	20.1	7.2	0.84	7.39	19.8	1.15	7.35	23	5.2	3	0	0.741294	0.583333	0.185323	0.145833
121	2011-06-04	3600	heparin	3.5	0	0	1	47.8	11.7							2.9	5.9	0	0.939331	0.495726	0.260925	0.137702
122	2011-06-20	3500	citrat	2.5	0	0	1	nad 60	24.6	0.82	7.321	20.5	1.19	7.365	24.7	40.5	14.1	0	0.610577	0.426829	0.174451	0.121951
122	2011-06-21	3500	citrat	3	0	0	0	40.5	14.1	0.91	7.247	18.6	1.27	7.256	22	19.2	7.3	0	0.525926	0.48227	0.150265	0.137791
122	2011-06-22	3500	citrat	2.75	0	0	0	19.2	6.9	1.06			1.25			10.6	6.9	0	0.447917	0	0.127976	0
123	2011-06-30	5000	citrat	4	0	0	0	31.9	12.5	1.1	7.42	23.6	1.23	7.46	28.2	20.8	8.9	0	0.347962	0.288	0.0695925	0.0576
123	2011-07-01	5000	citrat	4.25	0	0	0	17.6	8.5	1.14	7.41	23.9	1.11	7.44	27.4			0
124	2011-02-18	4300	citrat	5	0	0	0	30	18.3	1.19	7.36	19.8	1.23	7.41	25.7	7.2	5.4	0	0.76	0.704918	0.176744	0.163934
125	2011-05-31	4500	citrat	4	0	0	1	30.2	16	0.98	7.326	20	1.2	7.327	22.6	44.3	13.2	0	-0.466887	0.175	-0.103753	0.0388889
125	2011-05-31	4500	citrat	3.75	0	0	0	44.3		0.96	7.34	23.1				24.8	7.5	0	0.440181		0.0978179
125	2011-06-01	4900	citrat	3.25	0	0	0	24.8	7.5									0
